# Supplementary material for: Direct Fluoroformylation of the C3‐Position of Indoles with 2,4‐Dinitro(trifluoromethoxy)benzene as Fluorocarbonyl Source
Source: ChemistryOpen. 2026 Feb 28;15(3):e202500563. doi: 10.1002/open.202500563 (PMC12949452; doi:10.1002/open.202500563)
Supplement: Supplementary file 1 — Supplementary Material [file OPEN-15-e202500563-s001.zip]

Archive with 3 entries (2 files):
- open70109-sup-0001-SuppData-S1/
- open70109-sup-0001-SuppData-S1/open70109-sup-0001-SuppData-S1.pdf
- open70109-sup-0001-SuppData-S1/open70109-sup-0001-SuppData-S2.pdf
